# Supplementary material for: Influence of chronic azithromycin treatment on the composition of the oropharyngeal microbial community in patients with severe asthma
Source: BMC Microbiol. 2017 May 10;17:109. doi: 10.1186/s12866-017-1022-6 (PMC5424369; doi:10.1186/s12866-017-1022-6)
Supplement: Supplementary file 1 — Baseline characteristics for the AZISAST-trial (XLS 26 kb) [file 12866_2017_1022_MOESM1_ESM.xls]

## Sheet: Additional File 1
Characteristic	Placebo (N=54)	Azithromycin (N=55)	p Value
Sex, n
Male	16 (30%)	26 (47%)	0.077
Female	38 (70%)	29 (53%)
Age, years
Median (range), IQR	53 (20–74), (36–60)	53 (19–76), (46–64)	0.097
Age at onset of symptoms, years
Median (range), IQR	17 (1–72), (6–38)	20 (0–71), (3–40)	0.828
Asthma duration, years
Median (range) IQR	23 (1–63), (12.8–41.3)	27 (2–70), (11–45)	0.263
Race, n (%) of subjects
Caucasian	54 (100%)	55 (100%)	–
Body mass index*
Mean (SD)	26.4 (5.4)	26.5 (4.9)	0.926
Positive atopic status, n (%) of subjects†	38 (70%)	35 (64%)	0.542
Total IgE (IU/ml)
Median (range), IQR	87.3 (2–4500), (25.2–702.7)	111.3 (1–5000), (30.4–266.0)	0.685
History of nasal polyps, n (%) of subjects	6 (11%)	11 (20%)	0.291
Hospitalisations due to asthma in previous year, n (%) of subjects	13 (24%)	13 (24%)	1.000
Emergency room visits due to asthma in previous year, n (%) of subjects	8 (15%)	4 (7%)	0.237
Severe asthma exacerbations requiring OCS in previous year, n (%) of subjects	47 (87%)	49 (89%)	0.776
LRTI requiring antibiotics in previous year, n (%) of subjects	44 (82%)	46 (84%)	0.805
Severe asthma exacerbations and/or LRTI requiring antibiotics in previous year
N (mean)	3.0 (1.28)	3.4 (2.08)	0.536
FEV1 prebronchodilator (% of predicted)
Mean (SD)	84.8 (20.7)	80.1 (21.9)	0.287
FEV1/FVC ratio prebronchodilator
Mean (SD)	67.8 (12.1)	66.8 (12.3)	0.556
FEV1 postbronchodilator (% of predicted)
Mean (SD)	89.3 (19.2)	83.9 (21.7)	0.184
Improvement in FEV1 after BD use (%)
Mean (SD)	6.5 (9.0)	5.5 (7.6)	0.959
FeNO (ppb)‡
Median (range), IQR	17.5 (6–63), (12–27.5)	18.0 (4–54), (14–29)	0.519
Eosinophil count in blood (×109/l)
Median (range), IQR	186 (40–1200), (109–354)	208 (0–1240), (100–370)	0.901
Score on ACQ-7
Mean (SD)	1.7 (1.0)	1.4 (0.9)	0.400
Score on AQLQ
Mean (SD)	5.2 (1.1)	5.5 (0.9)	0.287
Daily dose of inhaled corticosteroid§ (µg)
Median (range)	2000 (1000–4000)	2000 (1000–4000)	0.805
Regular use of oral prednisolone
N (%) of subjects	3 (6%)	9 (16%)	0.124
Daily maintenance dose (mg)
Median (range)	10 (2.5–17.5)	10 (2.5–10)	0.359
Use of montelukast (LTRA)
N (%) of subjects	26 (48%)	29 (53%)	0.703

## Sheet: LEGEND
*Body mass index is the weight in kilograms divided by the square of the height in metres.
†Atopic status based on skin prick tests; if skin prick test was not interpretable or not available, the atopic status is based on serum RAST for standard aeroallergens (house dust mite, animal dander (cat, dog), pollen (grass, tree) and Aspergillus fumigatus).
‡FeNO was measured at a flow rate of 50 ml/s and expressed as parts per billion (ppb).
§The doses of inhaled corticosteroids were converted to the equivalent dose of beclomethasone dipropionate and expressed as beclomethasone dipropionate equivalent.
ACQ, Asthma Control Questionnaire; AQLQ, Asthma Quality of Life Questionnaire; FeNO, fraction of exhaled nitric oxide; FEV1, forced expiratory volume in 1 s; LRTI, lower respiratory tract infection; LTRA, leukotriene receptor antagonist; OCS, oral corticosteroids.
