# Supplementary material for: Influence of chronic azithromycin treatment on the composition of the oropharyngeal microbial community in patients with severe asthma
Source: BMC Microbiol. 2017 May 10;17:109. doi: 10.1186/s12866-017-1022-6 (PMC5424369; doi:10.1186/s12866-017-1022-6)
Supplement: Supplementary file 2 — Raw data, including read counts and sequences, of the 59 OTUs represented by 0.2% or more of the total number of reads. Species level identification was obtained through the HOMD database Blast search tool. (XLS 100 kb) [file 12866_2017_1022_MOESM2_ESM.xls]

## Sheet: Suppl. Table 1
OTU no.	Read length (nt)	HOMD clone name	Reads per OTU	% of OTUs	Identities (%)	Mismatch	Identities (no gaps & non-AGCTU)(%)	Mismatch (no gaps & non-AGCTU)	Score (bits)	Query End	Subject End	Azithromycin Responders (n=5)																					Azithromycin Non-responders (n=3)													Placebo (n=5)
												106V2	106V3	106V6	106V7	115V2	115V3	115V6	115V7	126V2	126V3	126V6	126V7	129V2	129V3	129V6	129V7	142V2	142V3	142V6	142V7		110V2	110V3	110V6	110V7	122V2	122V3	122V6	122V7	151V2	151V3	151V6	151V7		101V2	101V3	101V6	101V7
												NT	T	T	PT	NT	T	T	PT	NT	T	T	PT	NT	T	T	PT	NT	T	T	PT		NT	T	T	PT	NT	T	T	PT	NT	T	T	PT		NT	NT	NT	NT
468	365	Prevotella melaninogenica | HOT_469 | Strain_ATCC 25845 | AY323525 | Named	67975	14.5744	99.1	3/341	99.4	2/340	521	340	341	1971	2160	1815	1088	2238	416	247	1251	2176	2500	1452	2415	28	10	44	1403	1230	1287	974	1647		1497	2716	1756	825	143	288	10	172	733	3566	1656	1335		1732	467	1400	1167
378	362	Streptococcus mitis | HOT_677 | Strain_ATCC 49456 | AF003929 | Named	49824	10.6827	100	0/332	100	0/332	519	332	332	1107	280	1215	1893	2123	970	2628	1389	28	694	161	215	4607	1386	1015	196	452	203	91	494		348	119	424	495	84	909	93	146	2342	520	663	95		842	4693	2902	4426
402	364	Streptococcus parasanguinis II | HOT_411 | Clone_C4MKM110 | AY278634 | Named	30520	6.54374	99.7	1/334	99.7	1/334	519	334	334	319	293	603	1059	1073	730	1194	685	65	785	473	264	0	731	115	3235	658	748	317	297		859	838	601	593	35	196	34	532	416	3640	1187	672		252	91	137	73
61	377	Veillonella atypica | HOT_524 | Strain_DSM 20739 | X84007 | Named	25215	5.4063	100	0/347	100	0/347	543	347	347	339	100	349	413	776	347	310	489	178	736	602	357	23	161	124	1140	465	881	460	519		480	1012	669	539	37	172	13	181	575	3065	1027	786		316	97	213	188
391	364	Streptococcus salivarius | HOT_755 | Strain_ATCC 13419 | M58839 | Named	19276	4.13293	99.4	2/334	99.4	2/334	515	334	334	230	1124	624	1095	936	1403	433	747	8	638	82	24	51	243	549	5	56	303	1302	236		166	834	258	1141	18	89	97	64	36	781	444	164		42	121	106	50
224	366	Granulicatella adiacens | HOT_534 | Strain_TKT1 | GB_AB022027 | Named | G | 6	17934	3.8452	100	0/336	100	0/336	526	336	336	767	97	292	319	509	167	1113	274	10	399	151	84	87	744	474	7	117	264	29	101		223	87	85	73	10	136	24	78	661	5734	841	312		79	15	79	17
942	353	Leptotrichia wadei | HOT_222 | Strain_A39FD | GB_AF287816 | Named | G | 5	15298	3.28002	98.8	4/323	98.8	4/323	491	323	323	150	2	20	314	26	110	6	23		0	1105	1050	6	4	0	107	852	2	11	30		6	3	47	224	7	6	28	30	282	2	0	342		67	46	455	397
113	343	Fusobacterium periodonticum | HOT_201 | Strain_ATCC 33693 | X55405 | Named	14044	3.01115	99	3/313	99	3/313	479	313	313	1388	769	223	284	28	13	33	122	43	137	42	74	22	0	0	2	237	460	281	236		3	6	194	29	9	170	0	8	1365	3	0	866		281	23	32	18
641	358	Neisseria flavescens | HOT_610 | Strain_LNP444 | AJ239280 | Named	13733	2.94447	99.7	1/328	99.7	1/328	510	328	328	1417	8	72	211	48	387	276	838	44	141	145	35	322	208	194	2	62	16	30	258		13	0	1	4	43	726	62	34	2696	1	0	423		1162	65	63	52
243	368	Gemella sanguinis | HOT_757 | Strain_C24KA | AY005051 | Named	12122	2.59906	100	0/338	100	0/338	529	338	338	372	151	388	564	258	0	731	305	15	238	49	33	849	708	690	1212	223	227	9	188		70	34	44	124	111	592	26	155	646	42	372	107		106	345	87	110
491	361	Actinomyces graevenitzii | HOT_866 | Strain_F0530 | tbd | Named	11408	2.44597	100	0/331	100	0/331	518	331	331	80	0	0	0	98	14	40	99	32	0	696	53	0	1	0	2	97	456	259	109		34	405	203	113	0	113	1	7	1147	2726	446	2420		0	0	32	1
430	358	Haemophilus parainfluenzae | HOT_718 | Strain_CIP 102513 | GB_EU083530 | Named | G | 6	9830	2.10763	99.7	1/328	99.7	1/328	510	328	328	353	24	113	774	204	240	415	349	14	367	85	43	72	1140	870	2	78	174	4	91		106	11	40	20	83	667	21	24	1001	0	0	75		55	22	82	1
438	365	Prevotella pallens | HOT_714 | Strain_9423 | Y13106 | Named	9270	1.98756	99.1	3/341	99.4	2/340	521	340	341	446	189	134	102	175	28	9	129	499	130	278	312	0	0	0	0	355	158	612	296		8	82	114	16	12	22	0	0	162	151	100	189		71	31	150	31
436	363	Porphyromonas sp. | HOT_279 | Clone_CW034 | AY008310 | Unnamed	7454	1.5982	97.9	7/339	98.2	6/338	504	338	339	246	2	52	276	89	423	299	127	4	105	67	9	246	136	1543	2	385	747	33	497		1	10	44	9	1	792	3	26	123	0	0	1		135	4	57	100
548	361	Actinomyces sp. | HOT_172 | Clone_CT047 | AF385504 | Unnamed	6632	1.42196	100	0/331	100	0/331	518	331	331	3	0	75	14	92	42	0	33	33	75	124	121	0	0	0	0	92	51	106	194		192	447	1360	633	0	0	0	0	116	3	2	0		1184	95	199	12
464	365	Prevotella nigrescens | HOT_693 | Strain_NCTC 9336 | X73963 | Named	6629	1.42131	98.5	5/342	99.1	3/340	514	340	342	1	1	0	0	7	0	5	8	1	22	8	12	35	0	58	25	7	0	0	2		180	0	8	561	564	42	1328	3511	1	0	0	0		1	5	33	2
668	365	Prevotella sp. | HOT_313 | Clone_FM005 | AF432133 | Phylotype	6143	1.31711	98.5	5/341	98.8	4/340	514	340	341	351	66	100	19	63	7	2	30	274	38	56	182	18	1	0	1	72	55	371	88		51	212	87	28	22	10	24	34	192	396	434	468		31	25	336	98
276	364	Streptococcus sp. | HOT_061 | Clone_DN025 | GB_AF432131 | Lost | X | 5	4453	0.95476	100	0/334	100	0/334	522	334	334	164	23	23	29	179	164	124	305	3	25	37	19	1	28	7	35	45	30	26	27		1094	57	238	19	1	5	1	11	37	115	40	53		66	3	11	22
869	356	Fusobacterium nucleatum ss vincentii | HOT_200 | Strain_ATCC 49256 | NZ_AABF02000026 | Named	4451	0.954331	100	0/326	100	0/326	510	326	326	6	4	2	13	21	3	3	26	1	11	18	17	85	21	331	11	21	9	247	116		73	8	6	140	266	286	428	1690	2	1	1	5		2	22	29	5
514	364	Streptococcus infantis - Streptococcus sp. | HOT_065 | Clone_FN042 | AF432134 | Unnamed	4434	0.950686	99.7	1/334	99.7	1/334	519	334	334	148	0	105	78	27	0	332	209	2	53	138	11	65	771	281	1	139	17	0	29		86	0	217	9	1	7	3	2	190	27	2	20		322	16	70	39
676	360	Actinomyces sp. | HOT_172 | Clone_CT047 | AF385504 | Unnamed	4297	0.921312	97.6	8/332	98.5	5/329	485	330	331	158	0	86	20	236	3	1	1	9	3	0	59	9	15	6	0	30	302	42	86		45	107	83	41	3	0	0	0	2	0	1	0		237	72	269	103
739	363	Alloprevotella sp. | HOT_308 | Clone_DO039 | AF385513 | Phylotype	4262	0.913808	99.1	3/339	99.4	2/338	518	338	339	26	0	42	19	252	51	69	78	9	102	131	65	0	0	0	0	107	25	65	109		41	32	95	5	15	50	4	1	36	64	84	361		2	14	279	56
1042	352	Mycoplasma salivarium | HOT_754 | Strain_PG20 | AF125583 | Named	4112	0.881647	100	0/322	100	0/322	504	322	322	0	0	0	0	0	0	0	5	0	13	21	13	1	1	53	0	2	0	9	6		8	3	2	72	128	125	1156	2461	0	0	0	0		1	1	3	1
1045	353	Leptotrichia sp. | HOT_215 | Clone_DR011 | AF385518 | Phylotype	4081	0.875	97.2	9/323	97.2	9/323	474	323	323	127	234	170	109	13	5	9	31	6	49	19	9	10	15	6	6	78	234	261	121		4	15	111	20	1	22	6	8	400	7	1	56		193	3	5	1
447	362	Streptococcus oral taxon - Streptococcus sp. | HOT_057 | Clone_BE024 | AF385550 | Unnamed	3910	0.838336	99.7	1/332	99.7	1/332	516	332	332	37	8	16	91	283	27	6	6	30	18	107	128	4	170	20	2	25	18	6	32		428	161	124	38	7	46	6	13	112	619	32	8		77	30	197	23
372	365	Alloprevotella tannerae | HOT_466 | Strain_ATCC 51259 | AJ005634 | Named	3529	0.756647	97.7	8/341	97.9	7/340	503	340	341	2	0	0	0	0	0	0	0	0	0	0	0	35	26	327	6	35	81	215	20		133	10	0	185	653	544	766	264	0	2	0	0		9	6	38	43
46	380	Megasphaera micronuciformis | HOT_122 | Clone_C3MLM013 | AY278622 | Named	3346	0.71741	99.7	1/350	99.7	1/350	544	350	350	17	21	33	21	89	1	1	15	204	113	150	195	0	0	0	0	40	40	174	69		34	218	129	111	7	0	0	0	7	0	0	1		54	32	59	16
602	359	Rothia mucilaginosa | HOT_681 | Strain_DSM 20746 | X95483 | Named	3184	0.682676	99.7	1/329	99.7	1/329	511	329	329	51	4	30	283	137	17	153	233	0	12	3	25	13	47	14	1	7	13	1	66		4	1	3	22	6	10	0	59	33	177	40	10		2	17	114	60
416	364	Prevotella oris | HOT_311 | Strain_ATCC 33573 | L16474 | Named	2800	0.600343	99.1	3/340	99.4	2/339	519	339	340	2	3	0	1	8	0	11	17	3	36	22	37	37	22	69	2	8	2	8	10		66	8	4	182	381	108	511	952	0	7	1	1		1	2	24	2
1071	353	Leptotrichia wadei | HOT_222 | Strain_A39FD | GB_AF287816 | Named | G | 5	2715	0.582118	96.9	10/323	96.9	10/323	470	323	323	6	0	0	78	13	1	0	10	196	0	298	269	0	0	0	0	103	0	0	0		1	0	1	4	0	0	0	0	54	0	0	0		0	0	0	0
474	364	Streptococcus australis | HOT_073 | Strain_ATCC 700641 | AF184974 | Named	2651	0.568396	98.8	4/334	98.8	4/334	508	334	334	34	4	7	63	13	0	31	68	5	13	48	14	41	171	565	4	6	24	0	6		17	10	49	13	1	2	0	2	226	952	0	64		71	7	6	4
291	370	Oribacterium sinus | HOT_457 | Clone_JN088 | AY349377 | Named	2636	0.56518	100	0/340	100	0/340	532	340	340	27	50	23	96	47	89	12	268	91	15	53	70	5	1	1	14	18	38	105	52		2	28	20	202	2	0	0	0	26	234	36	26		26	28	31	128
1335	343	Fusobacterium nucleatum ss polymorphum | HOT_202 | Strain_ATCC 10953 | AF287812 | Named	2305	0.494211	98.7	4/313	98.7	4/313	476	313	313	10	57	11	21	9	48	12	56	8	52	117	22	105	45	25	11	29	6	97	241		16	0	1	3	41	49	72	306	25	6	0	0		16	18	7	5
355	365	Prevotella denticola | HOT_291 | Clone_AO036 | AY005054 | Named	2282	0.48928	98.5	5/341	98.8	4/340	514	340	341	8	2	5	2	5	3	7	12	0	29	117	61	38	2	18	5	1	1	1	7		24	3	9	3	2	1	480	1219	0	15	6	4		1	2	3	1
1063	352	Lautropia mirabilis | HOT_022 | Strain_Fredericksen | X73223 | Named	2167	0.464623	100	0/322	100	0/322	504	322	322	0	10	32	52	8	1122	103	413	0	11	16	1	8	50	7	1	6	4	5	9		1	21	4	68	2	48	1	1	0	0	2	0		10	76	2	10
946	354	Campylobacter concisus | HOT_575 | Strain_FDC 288 | L06977 | Named	2007	0.430317	98.1	6/324	98.5	5/323	487	324	324	249	50	18	43	60	35	14	107	3	60	66	66	12	0	1	50	21	23	74	50		9	34	38	34	6	3	1	8	50	194	124	18		3	8	4	1
202	371	Parvimonas micra | HOT_111 | Clone_FG014 | AF385543 | Named	1934	0.414666	100	0/341	100	0/341	533	341	341	3	0	2	1	2	1	0	2	1	20	38	41	14	0	72	3	22	5	105	93		44	7	6	202	187	55	360	539	0	1	1	0		3	5	7	2
569	362	Streptococcus oral taxon Streptococcus sp. | HOT_064 | Clone_C5MLM037 | AY278609 | Phylotype	1783	0.38229	98.2	6/334	98.8	4/332	498	332	334	9	4	7	8	64	3	6	5	6	36	1	0	16	15	1	0	14	28	7	28		8	4	0	1	0	2	12	19	41	1	3	0		3	11	7	10
22	395	TM7 [G-1] sp. | HOT_352 | Clone_DR034 | AF385520 | Phylotype	1756	0.376501	99.2	3/371	99.5	2/370	568	370	371	30	0	0	2	5	0	0	0	4	1	56	85	0	2	0	0	16	79	80	71		44	178	65	60	0	0	0	0	0	0	1	0		144	43	58	71
93	372	Lachnoanaerobaculum orale | HOT_082 | Clone_BE088 | AF385552 | Unnamed	1704	0.365352	98.5	5/342	98.5	5/342	517	342	342	18	1	182	33	16	51	8	22	74	30	33	29	0	0	0	0	38	13	13	1		2	57	47	15	1	11	0	0	51	27	52	148		27	6	28	4
893	359	Solobacterium moorei | HOT_678 | Strain_AHP 13983 | AY044915 | Named	1682	0.360635	99.7	1/329	99.7	1/329	511	329	329	139	19	20	4	52	3	2	35	9	13	19	28	2	0	3	0	75	29	58	53		33	1	13	70	4	0	61	6	16	3	25	13		48	9	22	8
192	366	Prevotella melaninogenica | HOT_469 | Strain_ATCC 25845 | AY323525 | Named	1543	0.330832	98.8	4/341	99.1	3/340	517	341	341	39	52	56	34	67	13	5	30	52	65	41	51	0	0	2	38	26	31	28	50		37	53	32	17	0	7	0	4	14	74	40	38		32	9	19	31
969	354	Campylobacter concisus | HOT_575 | Strain_FDC 288 | L06977 | Named	1532	0.328473	97.8	7/324	98.1	6/323	484	324	324	16	29	40	55	3	1	0	7	6	49	28	13	1	0	1	35	10	87	48	40		4	2	4	5	1	1	0	1	32	62	38	35		34	15	23	20
811	357	Actinomyces odontolyticus | HOT_701 | Strain_NCTC 9935 | X80504 | Named	1523	0.326544	99.4	2/327	99.4	2/327	505	327	327	118	102	3	0	93	44	13	57	1	30	34	20	0	0	23	0	4	125	23	29		9	0	50	44	0	2	0	0	4	0	23	3		15	5	9	0
495	355	Atopobium parvulum | HOT_723 | Strain_ATCC22793 | AF292372 | Named	1497	0.320969	99.7	1/325	99.7	1/325	505	325	325	39	31	27	12	47	7	0	15	63	42	33	38	0	4	0	8	23	16	83	53		87	185	42	43	0	5	2	2	5	11	15	18		28	1	43	4
591	363	Alloprevotella sp. | HOT_473 | Clone_IK062 | AY349402 | Unnamed	1469	0.314966	99.1	3/339	99.4	2/338	518	338	339	15	1	1	1	2	0	3	5	11	36	1	0	62	4	10	1	80	27	48	108		1	0	1	5	93	733	1	16	2	15	4	0		17	1	3	72
97	372	Streptococcus constellatus | HOT_576 | Strain_ATCC27823 | AF104676 | Named	1441	0.308962	100	0/342	100	0/342	535	342	342	0	0	0	0	2	0	0	0	0	0	0	0	5	6	37	1	10	0	0	0		5	0	0	0	109	529	184	504	1	0	0	0		2	5	0	0
644	362	Prevotella nanceiensis | HOT_299 | Clone_BI027 | GB_AY005064 | Named | G | 5	1433	0.307247	99.4	2/338	99.7	1/337	520	337	338	29	2	2	5	9	25	12	22	0	14	10	0	3	65	41	53	11	11	1	16		1	1	7	0	4	20	0	1	3	798	37	17		4	0	2	0
178	371	Peptostreptococcaceae [XI][G-9] [Eubacterium] brachy | HOT_557 | Strain_ATCC 33089 | GB_U13038 | Named | G | 5	1432	0.307033	100	0/341	100	0/341	533	341	341	0	0	2	2	1	0	0	0	0	0	0	0	7	0	25	13	0	0	0	0		25	0	3	94	78	91	449	625	0	0	0	0		0	0	3	0
321	365	Streptococcus parasanguinis II | HOT_411 | Clone_C4MKM110 | AY278634 | Named	1399	0.299957	99.4	2/334	99.4	2/334	515	335	334	13	19	25	46	59	42	52	38	1	26	23	7	0	29	9	152	19	36	16	18		53	32	18	22	0	11	0	16	27	183	72	29		18	2	4	7
841	358	Neisseria oralis | HOT_014 | Clone_AP085 | GB_AY005023 | Named | G | 5	1326	0.284305	100	0/328	100	0/328	513	328	328	8	3	4	13	64	326	127	575	1	8	1	5	40	23	1	0	10	4	3	4		0	1	4	6	11	10	1	32	0	0	0	0		2	2	2	0
241	365	Prevotella melaninogenica | HOT_469 | Clone_GI030 | AY349395 | Named	1235	0.264794	98.5	5/341	98.8	4/340	514	340	341	5	6	8	7	10	0	2	7	14	18	11	9	1	0	0	8	10	5	5	1		8	20	20	6	2	4	0	1	5	43	26	20		14	2	15	13
266	370	Abiotrophia defectiva | HOT_389 | Strain_ATCC 49176 | D50541 | Named	1102	0.236278	98.8	4/340	98.8	4/340	518	340	340	7	7	24	24	5	408	61	115	0	1	1	0	79	123	160	0	1	1	0	11		4	1	0	5	2	13	9	9	3	0	0	0		1	1	0	0
1378	328	Afipia broomeae | HOT_559 | Strain_ATCC 49717 | U87759 | Named	1089	0.233491	98.3	5/298	98.3	5/298	449	298	298	5	9	31	29	13	94	26	19	2	34	34	3	30	10	27	53	5	2	12	6		1	6	3	150	12	44	1	2	2	24	16	2		3	27	42	131
1020	356	Fusobacterium nucleatum ss vincentii | HOT_200 | Clone__R002 | AF287806 | Named	1040	0.222985	100	0/326	100	0/326	510	326	326	3	0	0	0	1	0	0	0	0	0	0	0	2	0	0	0	10	3	2	2		40	0	0	0	272	0	118	361	0	0	0	0		5	3	0	0
804	360	Haemophilus sputorum | HOT_944 | Strain_CCUG 13788 | GB_JF506642 | Named | G | 5	1003	0.215051	94.8	17/330	95.4	15/328	453	330	328	19	0	0	0	66	0	1	11	0	0	0	0	487	8	10	0	2	0	0	0		9	0	0	13	2	48	0	50	0	0	2	0		6	1	1	0
897	358	Haemophilus haemolyticus | HOT_851 | Strain_F0397 | HM596277 | Named	914	0.195969	98.2	6/328	98.2	6/328	492	328	328	21	4	13	26	11	0	40	10	0	3	1	0	28	26	11	0	10	0	1	12		10	0	1	63	15	92	2	11	78	0	0	23		45	43	39	10
82	374	Catonella morbi | HOT_165 | Strain_ATCC 51271 | X87151 | Named	913	0.195755	99.7	1/344	99.7	1/344	535	344	344	37	13	13	27	0	0	0	0	1	2	17	8	5	0	9	26	8	16	8	7		2	2	2	19	66	92	41	417	0	0	0	0		0	7	5	18
928	352	Leptotrichia hongkongensis | HOT_213 | Clone_DA069 | AF287811 | Named	911	0.195326	98.8	4/322	98.8	4/322	490	322	322	10	0	0	0	2	54	47	47	1	5	15	13	16	102	0	275	1	3	1	3		3	19	9	13	4	10	2	7	6	166	0	26		2	10	0	3
												11195	6038	7138	9773	10737	7938	9034	9780	4241	8053	7334	6714	7633	7275	7849	8156	6564	7420	6767	6945		6753	8101	7396	7451	3565	8016	6442	14622	13984	24458	7897	9254		7902	6710	7846	7667
[truncated: 17 more columns]

## Sheet: LEGEND
NT: non-azithromycin (AZ)-treated (Visit 2), or all visits for placebo group
T: AZ-treated (Visits 3 and 6)
PT: post-treatment (Visit 7)
Grey colored cell represent the OTUs that were present in only one or two patients.
