# Supplementary material for: Influence of chronic azithromycin treatment on the composition of the oropharyngeal microbial community in patients with severe asthma
Source: BMC Microbiol. 2017 May 10;17:109. doi: 10.1186/s12866-017-1022-6 (PMC5424369; doi:10.1186/s12866-017-1022-6)
Supplement: Supplementary file 4 — Raw data, including read counts and sequences, of the 15 OTUs in Fig. 4 (bacterial taxa associated with the AZ-treated vs. non-AZ-treated samples) that resulted after Supervised machine learning. Species level identification was obtained through the HOMD database Blast search tool. (XLS 36 kb) [file 12866_2017_1022_MOESM4_ESM.xls]

## Sheet: 16S rRNA compare result
OTU no.	Read length (nt)	HOMD clone name	Reads per OTU	% of OTUs	% of OTUs Treated samples	% of OTUs Not Treated Samples	Identities (%)	Mismatch	Identities (no gaps & non-AGCTU)(%)	Mismatch (no gaps & non-AGCTU)	Score (bits)	Query End	Subject End	Azithromycin Responders (n=5)																Azithromycin Non-responders (n=3)										Placebo (n=5)
														106V2	106V3	106V6	115V2	115V3	115V6	126V2	126V3	126V6	129V2	129V3	129V6	142V2	142V3	142V6		110V2	110V3	110V6	122V2	122V3	122V6	151V2	151V3	151V6		101V2	101V3	101V6	101V7	104V2	104V3	104V6	104V7	111V2	111V3
														NT	T	T	NT	T	T	NT	T	T	NT	T	T	NT	T	T		NT	T	T	NT	T	T	NT	T	T		NT	NT	NT	NT	NT	NT	NT	NT	NT	NT
41	380	Megasphaera micronuciformis | HOT_122 | Clone_C3MLM013 | AY278622 | Named	2859	7.58879	7.04623	7.8439	99.7	1/350	99.7	1/350	544	350	350	17	20	33	84	1	1	204	107	143				37	38	166		33	212	128	7			7				54	32	58	16	2	45	24	29	9	74
99	377	Actinomyces sp. | HOT_170 | Clone_AP064 | AF287749 | Unnamed	157	0.416733	1.12872	0.0819512	98.6	5/347	98.8	4/346	523	347	346			2		13	8		9	10	12	57	35	1								1			1			1	6		1
303	366	Prevotella melaninogenica | HOT_469 | Clone_GI030 | AY349395 | Named	401	1.06439	1.30301	0.952195	98.2	6/342	98.8	4/340	510	341	341	4	5	7	7		1	7	14	8				8	1	7		6	19	29	1	1	1	8	43	21		14	2	13	3	5	9	5	14	4	7
357	364	Streptococcus salivarius | HOT_755 | Strain_ATCC 13419 | M58839 | Named	205	0.544142	0.979334	0.339512	99.1	3/334	99.1	3/334	512	334	334	5	7	4	1	5	3		5			7	9	3	7	11		5	11	6		2	1	1	30	10		1					2		5		14
397	365	Prevotella veroralis | HOT_572 | Strain_ATCC 33779 | L16473 | Named	162	0.430005	0.232384	0.522927	97.7	8/341	97.9	7/340	503	340	341	1	1	1	1		1	4	2		2			2	1			1	2	1	5	17		1	2			15	7	3	3	1		1
438	360	Actinomyces sp. | HOT_172 | Clone_CT047 | AF385504 | Unnamed	2285	6.06519	2.41514	7.78146	97.6	8/332	98.5	5/329	485	330	331	48		88	4				3		5				2			45	112	86	2			2				238	74	269	103	57	92	29	50	36	116
505	364	Streptococcus salivarius | HOT_755 | Strain_ATCC 13419 | M58839 | Named	14804	39.295	71.8483	23.9883	99.4	2/334	99.4	2/334	515	334	334	213	1060	588	880	1327	405	8	602	79	50	234	511	54	284	1222		153	780	244	17	86	91	37	729	415		39	113	88	47	25	208	106	170	5	269
681	353	Leptotrichia wadei | HOT_222 | Strain_A39FD | AF287816 | Named	12832	34.0606	10.9304	44.9366	98.1	6/323	98.1	6/323	484	323	323	148	2	20	26	108	6	2277		1082	4	4		832	2	10		6	3	45	7	6	27	275	2			64	45	446	386	1041	1583	353	1490	105	135
703	359	Rothia aeria | HOT_188 | Strain_CCUG 25688 | Y13025 | Named	154	0.40877	0.157689	0.526829	99.7	1/329	99.7	1/329	511	329	329	1		2	4			2	6		47		2	3	1	1		2		7	2							10	8	14	11	1	4	4		2	3
705	356	Fusobacterium nucleatum ss vincentii | HOT_200 | Clone__R002 | AF287806 | Named	705	1.87132	1.16192	2.20488	100	0/326	100	0/326	510	326	326	3			1						2		1	10	3	5		39			274	3	128					5	3			39	21	24	7	1	2
823	353	Leptotrichia wadei | HOT_222 | Strain_A39FD | AF287816 | Named	95	0.252163	0.0165989	0.362927	97.2	9/323	97.2	9/323	474	323	323				1			21		2				7										4						2		7	5	1	14		1
827	352	Leptotrichia wadei | HOT_222 | Strain_A39FD | AF287816 | Named	328	0.870627	0.232384	1.17073	98.8	4/323	99.1	3/322	489	322	323	2			7	2		55		17				23						2			6	6	1				3	11	8	24	26	7	29	3	6
854	353	Leptotrichia sp. | HOT_417 | Clone_C3MKM102 | AY278621 | Phylotype	2330	6.18464	2.47323	7.92976	96.9	10/323	96.9	10/323	470	323	323	6			13	1		196		296				103				1		1				54								91	163	31	139	2	9
857	353	Leptotrichia hofstadii | HOT_224 | Strain_FAC5 | AF287813 | Named	149	0.395498	0.0663956	0.550244	99.1	3/323	99.1	3/323	495	323	323	3			5						41			3		8		1											5		1	1	1	1	2	6	13
916	353	Leptotrichia sp. | HOT_225 | Strain_FEA2 | GQ422731 | Unnamed	208	0.552105	0.00829944	0.807805	98.1	6/323	98.1	6/323	484	323	323	10			16						69	1		23										3						1	3	5	3	5	7	11	5
														461	1095	745	1050	1457	425	2774	748	1637	232	303	558	1109	339	1430		292	1139	549	315	116	254	398	808	446		441	298	905	582	1299	2162	591	1956	184	654
[truncated: 11 more columns]

## Sheet: LEGEND
NT: non-azithromycin (AZ)-treated (Visit 2), or all visits for placebo group
T: AZ-treated (Visits 3 and 6)
PT: post-treatment (Visit 7)
